# Supplementary material for: Aspergillusidone G Potentiates the Anti-Inflammatory Effects of Polaprezinc in LPS-Induced BV2 Microglia: A Bioinformatics and Experimental Study
Source: Mar Drugs. 2024 Jul 19;22(7):324. doi: 10.3390/md22070324 (PMC11278036; doi:10.3390/md22070324)
Supplement: Supplementary file 1 [file marinedrugs-22-00324-s001.zip]

Archive with 1 entries (1 files):
- marinedrugs-3102447-supplementary.pdf
